# Supplementary material for: Reintroduction of resistant frogs facilitates landscape-scale recovery in the presence of a lethal fungal disease
Source: Nat Commun. 2024 Nov 14;15:9436. doi: 10.1038/s41467-024-53608-4 (PMC11564713; doi:10.1038/s41467-024-53608-4)
Supplement: Supplementary file 4 — Source Data [file 41467_2024_53608_MOESM4_ESM.csv]

site_id	period	bd_load
70134	before	26688
70134	before	0
70134	before	0
70134	before	0
70134	before	393072
70134	before	0
70134	before	26016
70134	before	32640
70134	before	0
70134	before	0
70134	before	48
70134	before	18816
70134	before	11184
70134	before	6000
70134	before	22752
70134	before	7296
70134	before	2352
70134	before	44016
70134	before	3648
70134	before	16608
70134	before	37296
70134	before	144
70134	before	16176
70134	before	912
70134	before	484272
70134	before	1344
70134	before	4944
70134	before	1200
70134	before	72768
70134	before	16224
70134	before	432
70134	before	33264
70134	before	144
70134	before	8496
70134	before	0
70134	before	0
70134	before	0
70134	before	528
70134	before	0
70134	before	43584
70134	after	13248
70134	after	576
70134	after	12912
70134	after	912
70134	after	70992
70134	after	281760
70134	after	119568
70134	after	0
70134	after	68208
70134	after	252864
70134	after	10656
70134	after	28608
70134	after	0
70134	after	227472
70134	after	77808
70134	after	434304
70134	after	20256
70134	after	3840
70134	after	7536
70134	after	0
70134	after	79200
70134	after	6048
70134	after	14832
70134	after	432
70134	after	41952
70134	after	672
70134	after	15648
70134	after	35424
70134	after	35232
70134	after	14928
70134	after	19728
70134	after	16752
70134	after	1717872
70134	after	3408
70134	after	6528
70134	after	1392
70134	after	1584
70134	after	27552
70134	after	3408
70134	after	16128
70134	after	4608
70134	after	0
70134	after	1296
70134	after	0
70134	after	85008
70134	after	0
70134	after	4848
70134	after	5952
70134	after	18192
70688	after	56112
70134	after	3888
70134	after	1824
70134	after	263376
70134	after	196080
70134	after	17328
70134	after	5328
70688	after	3024
70134	after	9504
70134	after	0
70370	before	0
70370	before	0
70370	before	586.136
70370	before	0
70370	before	3031.256
70370	before	0
70370	before	0
70370	before	0
70370	before	0
70370	before	0
70370	before	0
70370	before	0
70370	before	0
70370	before	0
70370	before	0
70370	before	0
70370	before	1287.168
70370	before	0
70370	before	0
70370	before	0
70370	before	586.872
70370	before	0
70370	before	236947.6
70370	before	573.552
70370	before	27655.384
70370	before	1129.568
70370	before	29326.328
70370	before	18.144
70370	before	494780.928
70370	before	0
70370	before	6259.96
70370	before	5043.528
70370	before	35257.912
70370	before	68752.112
70370	before	109501.68
70370	before	115347.272
70370	before	1583217.968
70370	before	7044.464
70370	before	260341.848
70370	before	61372.2
70370	before	42744.592
70370	before	77860.6
70370	before	6817.408
70370	before	1053.632
70370	before	58833.28
70370	before	270304.528
70370	before	2345.344
70370	before	12369.208
70370	before	248530.624
70370	before	0
70370	after	0
70370	after	0
70370	after	43334.88
70370	after	36848.04
70370	after	0
70370	after	10533.304
70370	after	139172.528
70370	after	51626.536
70370	after	52040.4
70370	after	1231712.632
70370	after	17962.992
70370	after	9665.912
70370	after	539406.288
70370	after	1029301.104
70370	after	31177.144
70370	after	410196.464
70370	after	15684.976
70370	after	9225.528
70370	after	585356.176
70370	after	2601452.936
70370	after	9625.624
70370	after	7868.984
70370	after	0
70370	after	44169.216
70370	after	352198.912
70370	after	1465134.448
70370	after	63795.976
70370	after	9306.928
70370	after	85895.312
70370	after	589137.56
70370	after	1007140.192
70370	after	1735015.032
70370	after	1252770.816
70370	after	43822.744
70370	after	11137.088
70370	after	4482.232
70370	after	1694.448
70370	before	2956.952
70370	before	179.464
70370	before	979.064
70370	before	1365.8
70370	before	370.824
70370	before	70712
70370	before	2125.792
70370	before	827.096
70370	before	245.624
70370	before	9016.376
70370	before	472.64
70370	before	1162.592
70370	before	74629.024
70370	before	451.264
70370	before	153660.96
70370	before	11209.064
70370	before	0
70370	before	2404.64
70370	after	1662.952
70370	after	495.416
70370	after	129681.92
70370	after	41977.776
70370	after	4196.944
70370	after	7866.32
70370	after	72936.976
70370	after	927.056
70370	after	108.504
70370	after	8257.536
70370	after	473944.768
70370	after	11431.576
70413	before	1296
70413	before	0
70413	before	3024
70413	before	192
70413	before	9552
70413	before	59760
70413	before	48
70413	before	6912
70413	before	0
70413	before	288
70413	before	7920
70413	before	0
70413	before	28176
70413	before	1008
70413	before	1536
70413	before	672
70413	before	864
70413	before	1152
70413	before	0
70413	before	0
70413	before	4944
70413	before	3744
70413	before	4704
70413	before	23568
70413	before	1584
70413	before	288
70413	before	0
70413	before	96
70413	before	0
70413	after	0
70413	after	48
70413	after	0
70413	after	0
70413	after	0
70413	after	0
70413	after	0
70413	after	96
70413	after	0
70279	after	42096
70279	after	528
70279	after	1008
70279	after	672
70279	after	0
70279	after	3312
70279	after	2160
70279	after	2832
70279	after	27024
70279	after	34896
70279	after	1728
70413	after	192
70413	after	96
70413	after	0
70413	after	1584
70413	after	0
70413	after	624
70413	after	0
70413	after	5136
70413	after	1104
70413	after	144
70413	after	31872
70413	after	1008
70413	after	96
70413	after	960
70413	after	0
70413	after	2544
70413	after	105552
70413	after	2544
70413	after	0
70413	after	912
70413	after	7296
70413	after	3456
70413	after	864
70413	after	0
70413	after	1200
70413	after	3792
70413	after	672
70279	after	1776
70279	after	7056
70279	after	1824
70279	after	2736
70279	after	76176
70279	after	3360
70279	after	1536
70279	after	1296
70279	after	2256
70279	after	10608
70279	after	2304
70413	after	912
70413	after	912
70413	after	96
70413	after	12864
70413	after	720
70413	after	0
70413	after	912
70413	after	24096
70413	after	576
70279	after	8496
70279	after	144
70279	after	288
70279	after	0
70279	after	12288
70279	after	4944
70279	after	480
70279	after	73680
70279	after	0
70279	after	8352
70279	after	1104
70279	after	41520
70279	after	0
70279	after	6816
70279	after	288
70279	after	0
70279	after	0
70279	after	624
70279	after	17040
70279	after	1008
70279	after	1680
70413	after	2112
70413	after	2256
70413	after	7200
70413	after	14688
70413	after	528
70413	after	1200
70413	after	10512
70413	after	5760
70413	after	768
70413	after	1152
70413	after	29232
70413	after	0
70413	after	480
70413	after	192
70413	after	240
70413	after	1584
70279	after	2544
70279	after	0
70279	after	2400
70279	after	48
70279	after	0
70279	after	0
70279	after	4560
70279	after	8112
70413	after	0
70413	after	0
70413	after	144
70413	after	2208
70413	after	1872
70413	after	18240
70279	after	144
70279	after	96
70279	after	2160
70279	after	576
70279	after	0
70279	after	2592
70279	after	0
70279	after	144
70279	after	816
70279	after	9600
70413	after	20544
70413	after	0
70413	after	768
70413	after	0
70413	after	4128
70413	after	1056
70413	after	22848
70413	after	3744
70413	after	8640
70413	after	1296
70413	after	144
70413	after	12912
70413	after	3072
70413	after	7680
70413	after	3696
70279	after	2784
70279	after	0
70279	after	720
70413	after	3840
70279	after	0
70279	after	0
70279	after	1968
70279	after	237072
70279	after	9648
70279	after	0
70413	after	0
70413	after	22128
70413	after	4032
70413	after	1104
70413	after	432
70413	after	0
70413	after	7440
70413	after	0
70279	after	2544
70279	after	96
70279	after	3024
70413	after	576
70413	after	48
70413	after	3456
70413	after	28272
70279	after	0
70279	after	3504
70279	after	34848
70279	after	7824
70279	after	624
70279	after	4080
70413	after	14208
70413	after	38016
70413	after	10368
70413	after	336
70413	after	768
70413	after	3360
70413	after	4032
70279	after	144
70279	after	0
70279	after	32256
70279	after	192
70413	after	144
70413	after	38976
70413	after	77952
70413	after	0
70413	after	672
70413	after	912
70413	after	192
70279	after	480
70279	after	5952
70413	after	106128
70413	after	288
70413	after	240
70413	after	3600
70413	after	4368
70413	after	0
70413	after	1824
70413	after	0
70279	after	480
70279	after	48
70279	after	52560
70279	after	1968
70279	after	12432
70279	after	37728
70413	after	115152
70413	after	11616
70413	after	2448
70413	after	33456
70413	after	0
70413	after	30912
70279	after	83952
70413	after	2880
70413	after	0
70413	after	7824
70279	after	9120
70413	after	34032
70413	after	28992
70413	after	26784
70413	after	30432
70413	after	0
72093	after	1536
70279	after	58080
70279	after	2112
70413	after	11712
70413	after	27744
70413	after	1200
70413	after	720
70413	after	2928
70413	after	10416
70413	after	2688
70279	after	55488
70413	after	912
70413	after	41472
70413	after	912
70413	after	181152
70413	after	159024
70413	after	6768
70413	after	96
70413	after	960
70413	after	2496
70413	after	336
70413	before	264.48
70413	before	21652.8
70413	before	0
70413	before	31668.48
70413	before	890.88
70413	before	3476.64
70413	before	279902.88
70413	before	7078.56
70413	before	107.52
70413	before	6609.12
70413	before	80506.08
70413	before	38094.24
70413	before	176.16
70413	before	1079.04
70413	before	74002.08
70413	before	30774.24
70413	before	55909.44
70413	before	4934.4
70413	before	5211.36
70413	before	1856.16
70413	before	206755.68
70413	before	96704.16
70279	after	2322.24
70279	after	13347.84
70413	after	5998.56
70413	after	2843.52
70413	after	14952.48
70279	after	4289.76
70279	after	503.04
70279	after	15708.48
70413	after	75655.2
70413	after	19377.12
70413	after	819.84
70413	after	7221.12
70279	after	4506.24
70279	after	2740.32
70279	after	1121.28
70413	after	11383.68
70279	after	846.72
70279	after	65156.64
70279	after	3192
70279	after	6919.68
70413	after	47881.44
70413	after	69820.32
70413	after	173683.68
70413	after	538.56
70279	after	3579.84
70279	after	0
70413	after	9163.2
70279	after	8090.88
70175	after	9330.8
70279	after	46687.48
70413	after	3230.352
70413	after	38855.456
70279	after	9600.824
72093	after	5180.944
72442	after	190201.64
70413	after	7412.008
70413	after	561.696
70279	after	19370.424
70413	after	0
70413	after	50637.576
70175	after	272271.624
70279	after	1532230.696
70413	after	185802.56
70413	after	14259.024
70413	after	113187.84
70175	after	22588.288
70413	after	411.288
70413	after	1007.36
70413	after	975.736
70413	after	1535.08
70413	after	11985.168
70413	after	290.264
70413	after	15288.744
70413	after	8097.288
70413	after	3189.56
70413	after	12405.592
70414	before	3744
70414	before	0
70414	before	1392
70414	before	45744
70414	before	4464
70414	before	480
70414	before	0
70414	before	0
70414	before	13536
70414	before	2784
70414	before	480
70414	before	2496
70414	before	10704
70414	before	70416
70414	before	2160
70414	before	5088
70414	before	11328
70414	before	6432
70414	before	816
70414	before	6144
70414	before	240
70414	before	96
70414	before	11760
70414	before	0
70414	before	13968
70414	before	4752
70414	before	960
70414	before	0
70414	before	7968
70414	before	528
70414	before	5376
70414	before	6432
70414	before	48576
70414	before	0
70414	before	10368
70414	before	1152
70414	before	576
70414	before	0
70414	before	2208
70414	after	144576
70414	after	69984
70414	after	0
70414	after	74496
70414	after	18624
70449	before	1152
70449	before	20736
70449	before	48
70449	before	0
70449	before	2152080
70449	before	384
70449	before	5664
70449	before	18336
70449	before	144
70449	before	31296
70449	before	5184
70449	before	2640
70449	before	0
70449	before	96
70449	before	10992
70449	before	0
70449	before	8304
70449	before	0
70449	before	96
70449	before	4560
70449	before	23472
70449	before	864
70449	before	48
70449	before	624
70449	before	1344
70449	before	6960
70449	before	15216
70449	before	1488
70449	before	0
70449	before	61056
70449	before	148896
70449	before	32736
70449	before	26256
70449	before	0
70449	before	0
70449	before	567120
70449	before	22560
70449	before	0
70449	before	24144
70449	before	10368
70449	before	64320
70449	before	5808
70449	before	25248
70449	before	0
70449	before	864
70449	before	1344
70449	before	0
70449	before	1344
70449	before	25152
70449	before	48
70449	after	2688
70449	after	0
70449	after	22896
70449	after	0
70449	after	0
70449	after	0
70449	after	146016
70449	after	81456
70449	after	0
70449	after	864
70449	after	0
70449	after	0
70449	after	0
70449	after	5280
70449	after	0
70449	after	48
70449	after	0
70449	after	0
70449	after	0
70449	after	0
70449	after	5184
70449	after	2160
70449	after	0
70449	after	0
70449	after	0
70449	after	0
70449	after	93984
70449	after	26976
70449	after	16704
70449	after	0
70449	after	688992
70449	after	27552
70449	after	96
70449	after	0
70449	after	192
70449	after	19440
70449	after	1248
70449	after	329136
70449	after	376272
70449	after	69264
70449	after	11472
70449	after	0
70449	after	0
70449	after	480
70449	after	1536
70449	after	2688
70449	after	26688
70449	after	25872
70449	after	0
70449	after	384
70449	after	96
70449	after	4944
70449	after	0
70449	after	144
70449	after	22848
70449	after	0
70449	after	349968
70449	after	5808
70449	after	0
70449	after	11184
70449	after	99936
70449	after	384
70449	after	10512
70449	after	14880
70449	after	598.56
70449	after	60339.36
70449	after	1917.6
70449	after	1718.4
70449	after	607.68
70449	after	955.2
70449	after	16478.88
70449	after	733787.04
70449	after	27679.2
70449	after	63533.28
70449	after	746.88
70449	after	2190.24
70449	after	124.32
70449	after	3700.32
70449	after	64139.52
70449	after	26884.8
70449	after	14927.04
70449	after	233754.72
70449	after	5259.84
70449	after	4641.6
70449	after	1650.24
70449	after	166057.44
70449	after	3674.4
70449	after	0
70449	after	208212
70449	after	17684.64
70449	after	274688.64
70449	after	7241.28
70449	after	237222.72
70034	after	1981.92
70449	after	3988.32
70449	after	24356.16
70449	after	739.2
70449	after	4298.4
70449	after	10148.16
70449	after	6197.28
70449	after	15123.84
70449	after	2676.48
70449	after	2639.04
70449	after	24774.24
70449	after	94516.8
70449	after	8708.64
70449	after	20251.68
70449	before	1693.56
70449	before	1770.536
70449	before	275489.12
70449	before	138226.16
70449	before	621.248
70449	before	91505.92
70449	before	46472.312
70449	before	103.512
70449	before	3694.048
70449	before	90621.84
70449	before	2255.76
70449	before	84710.16
70449	before	43696.248
70449	before	10760.144
70449	before	59196.32
70449	before	2361.592
70449	before	0
70449	before	110315.6
70449	before	5135.688
70449	before	535.64
70449	before	42798.624
70449	before	199.104
70449	before	19540.144
70449	before	24225.736
70449	before	98.256
70449	before	2565.128
70449	before	114414.88
70449	before	9597.528
70449	before	88469.84
70449	before	10441.488
70449	after	73204.52
70449	after	2213.048
70449	after	0
70449	after	15990.424
70449	after	9675.44
70449	after	404.112
70449	after	20312.424
70449	after	2224.176
70449	after	96201.96
70449	after	5438.592
70449	after	160079.248
70449	after	18287.528
70449	after	2384.256
70449	after	892.528
70449	after	1323.992
70449	after	24339.632
70449	after	25873.056
70449	after	177.968
70449	after	930.976
70449	after	6034.608
70449	after	102.688
70449	after	103752.392
70449	after	19930.32
70449	after	3490.736
70449	after	946.968
70449	after	360.896
70449	after	875.896
70449	after	24079.992
70449	after	0
70449	after	5272.632
70449	after	5964.104
70449	after	636.416
70449	after	362987.272
70449	after	4058.016
70449	after	126.36
70449	after	61298.48
70449	after	65856.584
70449	after	42271.952
70449	after	408.624
70449	after	4863.464
70449	after	217382.584
70449	after	532.512
70449	after	321.128
70449	after	2467.856
70449	after	31.04
70449	after	143310.504
70449	after	622126.232
70505	before	240
70505	before	1584
70505	before	0
70505	before	108432
70505	before	1824
70505	before	1008
70505	before	8112
70505	before	3216
70505	before	432
70505	before	91872
70505	before	48
70505	before	11376
70505	before	0
70505	before	0
70505	before	2928
70505	before	13632
70505	before	22992
70505	before	0
70505	before	192
70505	before	528
70505	before	5664
70505	before	8304
70505	before	1104
70505	before	480
70505	before	2400
70505	before	2064
70505	before	0
70505	before	816
70505	before	336
70505	before	144
70505	before	96
70505	before	2160
70505	before	48
70505	before	0
70505	before	2064
70505	before	768
70505	after	576
70505	after	0
70505	after	0
70505	after	447312
70505	after	1344
70505	after	16272
70505	after	768
70505	after	5616
70505	after	0
70505	after	2400
70505	after	4896
70505	after	6960
70505	after	192
70505	after	768
70505	after	720
70505	after	10896
70505	after	5232
70505	after	96
70505	after	0
70505	after	38064
70505	after	0
70505	after	2256
70505	after	336
70505	after	0
70505	after	46656
70505	after	1728
70505	after	129408
70505	after	3168
70505	after	0
70505	after	0
70505	after	6240
70505	after	96
70505	after	20208
70505	after	33984
70505	after	361920
70505	after	7488
70505	after	68928
70505	after	1296
70505	after	91536
70505	after	212736
70505	after	17808
70505	after	1296
70505	after	624
70505	after	2208
70505	after	7248
70505	after	26304
70505	after	1152
70505	after	0
70505	after	32352
70505	after	14496
70505	after	1920
70505	after	9792
70505	after	3984
70505	after	9648
70505	after	17280
70505	after	576
70505	after	960
70505	after	3936
70505	after	0
70505	after	480
70505	after	0
70505	after	42720
70505	after	6912
70505	after	2016
70505	after	3552
70505	after	96
70505	after	960
70505	after	288
70505	after	0
70505	after	18288
70505	after	768
70505	after	864
70505	after	1968
70505	after	624
70505	after	3360
70505	after	1008
70505	before	2256
70505	before	26400
70505	before	240
70505	before	6192
70505	before	11088
70505	before	480
70505	before	96
70505	before	11712
70505	before	5712
70505	before	1392
70505	before	5712
70505	before	2640
70505	before	768
70505	before	29136
70505	before	69984
70505	before	1488
70505	before	1488
70505	before	2112
70505	before	576
70505	after	288
70505	after	14160
70505	after	0
70505	after	480
70505	after	96
70505	after	144
70505	after	0
70505	after	528
70505	after	0
70505	after	0
70505	after	192
70505	after	0
70505	after	96
70505	after	22992
70505	after	0
70505	after	528
70505	after	0
70505	after	0
70505	after	62976
70505	after	235824
70505	after	6960
70505	after	9600
70505	after	0
70505	after	1440
70505	after	144
70505	before	45472.8
70505	before	3618.72
70505	before	14417.76
70505	before	24521.28
70505	before	138525.12
70505	before	6928.8
70505	before	81018.24
70505	before	32788.32
70505	before	185806.56
70505	before	29177.76
70505	before	396.96
70505	before	530614.56
70505	before	232729.92
70505	before	113658.24
70505	before	194669.28
70505	before	113815.68
70505	before	183488.64
70505	before	461.76
70505	before	11880
70505	after	10438.56
70505	after	1336.32
70505	after	5539.68
70505	after	3133.44
70505	after	190453.44
70505	after	22476.96
70505	after	77160.96
70505	after	262085.76
70505	after	746584.8
70505	after	13097.28
70505	after	18122.4
70505	after	535443.36
70505	after	0
70505	after	0
70505	after	86495.04
70505	after	20386.08
70505	after	58740
70505	after	15118.08
70505	after	6483.36
70505	after	55206.72
70505	after	120217.92
70505	after	9383.04
72092	after	715.2
70505	after	121897.92
70505	after	19501.44
70505	after	331849.824
70505	after	1295078.44
70505	after	25402.544
70505	before	16809.488
70505	before	53144.016
70505	before	39105.024
70505	before	2957.288
70505	before	7302.312
70505	before	2667.064
70505	before	28446.504
70505	before	11927.608
70505	before	15691.24
70505	before	33746.976
70505	before	8476.112
70505	before	1392.664
70505	before	39173.232
70505	before	133174.16
70505	before	3093.512
70505	before	0
70505	before	113028.64
70505	before	6688.448
70505	before	9561.96
70505	before	19773.176
70505	before	5305.648
70505	before	5477.48
70505	before	121522.72
70505	before	363874.64
70505	before	47922.192
70505	before	24869.48
70505	before	9866.472
70505	before	78608.184
70505	before	1132.32
70505	before	897.736
70505	after	165276.8
70505	after	40490.32
70505	after	5561.024
70505	after	14446.568
70505	after	2864.968
70505	after	5482.576
70505	after	1691.56
70505	after	969951.816
70505	after	22686.128
70505	after	80853.688
70505	after	67995.376
70505	after	8299.864
70505	after	54565.2
70505	after	99300.2
70505	after	1113.392
70505	after	121493.032
70505	after	850.144
70505	after	87110.368
70505	after	1182.688
70505	after	6072.248
70505	after	1024.624
70505	after	20657
70505	after	12442.272
70505	after	9239.192
70550	before	2928
70550	before	8544
70550	before	3840
70550	before	1824
70550	before	2160
70550	before	720
70550	before	28224
70550	before	0
70550	before	14736
70550	before	0
70550	before	336
70550	before	34944
70550	before	6048
70550	before	30432
70550	before	6528
70550	before	7056
70550	before	144
70550	before	15408
70550	before	18000
70550	before	0
70550	before	24432
70550	before	58512
70550	before	0
70550	before	7680
70550	before	0
70550	before	96
70550	before	1536
70550	before	720
70550	before	3552
70550	before	11376
70550	before	240
70550	before	0
70550	before	3168
70550	before	0
70550	before	96
70550	before	4896
70550	before	1056
70550	before	53568
70550	before	144
70550	before	0
70550	after	183744
70550	after	21456
70550	after	10080
70550	after	416880
70550	after	60960
70550	after	17664
70550	after	0
70550	after	37392
70550	after	24768
70550	after	8880
70550	after	528
70550	after	192
70550	after	77808
70550	after	44496
70550	after	133392
70550	after	408144
70550	after	15408
70550	after	500448
70550	after	71232
70550	after	528
70550	after	32448
70550	after	288
70550	after	108864
70550	after	20688
70550	after	0
70550	after	226944
70550	after	26208
70550	after	19872
70550	after	105504
70550	after	112752
70550	after	672
70550	after	15264
70550	after	11424
70550	after	25104
70550	after	6144
70550	after	1152
70550	after	47664
70550	after	1536
70550	after	90144
70550	after	4704
70550	after	492528
70550	after	218400
70550	after	0
70550	after	1344
70550	after	42960
70550	after	816
70550	after	74112
70550	after	75696
70550	after	60144
70550	after	20640
70550	after	1680
70550	after	13728
70550	after	768
70550	after	336
70550	after	2064
70550	after	2832
70550	after	1344
70550	after	0
70550	after	13680
70550	after	576
70550	after	17808
70550	after	1968
70550	after	20064
70550	after	17808
70550	after	1152
70550	after	142656
70550	after	1584
70550	after	48
70550	after	11904
70550	after	803232
70550	after	2304
70550	after	1968
70550	after	14448
70550	after	7344
70550	after	0
70550	after	25584
70550	after	6720
70550	after	53472
70550	after	163968
70550	after	2304
70550	after	7584
70550	after	0
70550	after	36384
70550	after	1296
70550	after	0
70550	after	912
70550	after	528
70550	after	1680
70550	after	1248
70550	after	4368
70550	after	1680
70550	after	0
70550	after	2208
70550	after	24768
70550	after	2448
70550	after	20880
70550	after	22704
70550	after	768
70550	after	4464
70550	after	99456
70550	after	11664
70550	after	6240
70550	before	133392
70550	before	2928
70550	before	21696
70550	before	55248
70550	before	7296
70550	before	960
70550	before	816
70550	before	69072
70550	before	9456
70550	before	146160
70550	before	32016
70550	before	112704
70550	before	9840
70550	before	30192
70550	before	576
70550	before	1584
70550	before	2016
70550	before	2448
70550	before	48
70550	before	120864
70550	after	0
70550	after	0
70550	after	2592
70550	after	46032
70550	after	288
70550	after	0
70550	after	15120
70550	after	0
70550	after	0
70550	after	0
70550	after	816
70550	after	432
70550	after	49152
70550	after	7488
70550	after	336
70550	after	84864
70550	after	17472
70550	after	33360
70550	after	5808
70550	after	0
70550	after	76656
70550	after	11328
70550	after	14880
70550	after	181248
70550	after	144
70550	after	0
70550	after	6048
70550	after	624
70550	after	96
70550	after	31680
70550	after	960
70550	after	48
70550	after	36768
70550	after	15936
70550	after	3120
70550	after	384
70550	after	18816
70550	after	4512
70550	after	0
70550	after	95712
70550	after	3456
70550	after	0
70550	after	192
70550	after	3984
70550	after	192
70550	after	17856
70550	after	42096
70550	after	82608
70550	after	18144
70550	after	348240
70550	after	11328
70550	after	8544
70556	before	567.192
70556	before	67.52
70556	before	19154.432
70556	before	991.312
70556	before	4300.032
70556	before	7154.008
70556	before	1261.84
70556	before	556.912
70556	before	997.224
70556	before	780.704
70556	before	3833.568
70556	before	17789.496
70556	before	568.28
70556	before	7302.336
70556	before	3196.288
70556	before	610.96
70556	before	1885.04
70556	before	436.376
70556	before	51.024
70556	before	51.896
70556	before	5840.296
70556	before	19214.088
70556	before	75469.32
70556	before	1152.168
70556	before	3762.344
70556	before	780.224
70556	before	31062.072
70556	before	1197.28
70556	before	31516.36
70556	before	599.112
70556	after	0
70556	after	199.944
70556	after	217.096
70556	after	232.992
70556	after	13514.432
70556	after	35.336
70556	after	536.112
70556	after	0
70556	after	3853.528
70556	after	1124.416
70556	after	1652.32
70556	after	1666.44
70556	after	5998.6
70556	after	412.896
70556	after	111.68
70556	after	4640.592
70556	after	9538.488
70556	after	9317.008
70556	after	6790.816
70556	before	1391.64
70556	before	411.536
70556	before	14253.92
70556	before	998.048
70556	before	2685.432
70556	before	589813.608
70556	before	2391.856
70556	before	5769.136
70556	before	34338.416
70556	before	53375.344
70556	before	6847.416
70556	before	2534.28
70556	before	0
70556	before	11873.392
70556	before	0
70556	before	46539.872
70556	before	140950.056
70556	before	3147.256
70556	after	0
70556	after	9272.472
70556	after	7929.864
70556	after	25329.376
70556	after	321.968
70556	after	22170.928
70556	after	425.752
70556	after	46688.704
70556	after	10965.712
70556	after	0
70556	after	345.48
70556	after	3306.128
70556	after	965.768
70556	after	3018.696
70556	after	80.976
70556	after	0
70556	after	180607.68
70556	after	1043.544
70556	after	1046.392
70556	after	44516.456
70556	after	4415.816
70556	after	39590.648
70556	after	11074.56
70556	after	2055.144
70556	after	22478.28
70556	after	942.6
70556	after	3261.216
70556	after	6241.36
70556	after	228966.624
70556	after	3147.008
70556	after	216.928
70556	after	84178.384
70556	after	49481.976
70556	after	4169.76
70619	before	768
70619	before	1104
70619	before	3936
70619	before	5808
70619	before	8352
70619	before	144
70619	before	2160
70619	before	4272
70619	before	5520
70619	before	48
70619	before	96
70619	before	144
70619	before	48288
70619	before	20928
70619	before	96
70619	before	3120
70619	before	240
70619	before	5040
70619	before	192
70619	before	2928
70619	before	0
70619	before	3216
70619	before	672
70619	before	2880
70619	before	46176
70619	before	44496
70619	before	240
70619	before	1392
70619	before	1584
70619	before	5856
70619	before	384
70619	before	1488
70619	before	0
70619	before	7056
70619	before	123600
70619	after	8640
70619	after	16080
70619	after	4752
70619	after	18240
70619	after	4368
70619	after	4656
70619	after	816
70619	after	432
70619	after	384
70619	after	480
70619	after	192
70619	after	3696
70619	after	4704
70619	after	3600
70619	after	672
70619	after	36384
70619	after	14592
70619	after	130896
70619	after	144
70619	after	0
70619	after	24144
70619	after	5136
70619	after	29904
70619	after	36960
70619	after	10032
70619	after	6912
70619	after	6576
70628	before	788.448
70628	before	882.408
70628	before	0
70628	before	232.064
70628	before	546.152
70628	before	2140.048
70628	before	856.744
70628	before	138.376
70628	before	944.28
70628	before	0
70628	before	263.416
70628	before	450.208
70628	before	3845.736
70628	before	4954.824
70628	before	1869.184
70628	before	3678.936
70628	before	0
70628	before	9623.968
70628	before	2245.568
70628	before	5794.76
70628	before	5589.048
70628	before	0
70628	before	7245.616
70628	before	11811.016
70628	before	2289.608
70628	before	48281.8
70628	before	1122.056
70628	before	1858.584
70628	before	6557.4
70628	before	2185.352
70628	after	36262.176
70628	after	1260.568
70628	after	49182.496
70628	after	103158.192
70628	after	28272.8
70628	after	228275.248
70628	after	142416.536
70628	after	45417.784
70628	after	149939.184
70628	after	1851.12
70628	after	27400.848
70628	after	14217.52
70628	after	21112.536
70628	after	21142.808
70628	after	143155.888
70628	after	359002.464
70628	after	86035.44
70628	after	1597719.752
70628	after	6930.752
70628	after	145221.56
70628	after	137020.936
70628	after	2185.424
70628	after	2111.264
70628	after	37290.432
70628	after	12122.888
70628	after	0
70628	after	45253.824
70628	after	199293.984
70628	after	51057.84
70628	after	58.76
70628	after	4058.032
70641	before	96
70641	before	21160.8
70641	before	7517.28
70641	before	43555.68
70641	before	164978.4
70641	before	68889.12
70641	before	26304
70641	before	3523.2
70641	before	189745.92
70641	before	63247.2
70641	before	3829.44
70641	before	13824.96
70641	before	98029.92
70641	before	624.48
70641	before	617.28
70641	before	0
70641	before	3907.2
70641	before	4875.36
70641	before	454.08
70641	before	10028.16
70641	before	26120.16
70641	before	2765.28
70641	before	33850.08
70641	before	1074.24
70641	before	36948.48
70641	before	567.36
70641	before	608.16
70641	before	19795.68
70641	before	60503.52
70641	before	18760.32
70641	before	15132.48
70641	before	33911.52
70641	before	62992.8
70641	before	6939.36
70641	before	70805.76
70641	before	9816.48
70641	before	1906.56
70641	before	5912.16
70641	before	92711.04
70641	before	15763.2
70641	before	26345.28
70641	before	5062.08
70641	before	4069.44
70641	before	29386.56
70641	before	9612
70641	before	4717.44
70641	before	82120.8
70641	before	14872.32
70641	before	6085.44
70641	before	58910.4
70641	before	35091.84
70641	before	2310.24
70641	before	67543.2
70641	before	0
70641	before	35673.6
70641	before	91421.76
70641	before	21063.36
70641	before	65650.56
70641	before	202364.64
70641	before	25297.92
70641	before	10892.16
70641	before	26458.08
70641	before	2336.64
70641	before	3842.4
70641	before	11568
70641	before	27609.6
70641	before	3489.6
70641	before	4164.48
70641	before	383292.48
70641	before	923.52
70641	before	0
70641	before	16755.36
70641	before	36081.12
70641	before	1930.56
70641	before	18274.08
70641	before	10363.68
70641	before	289.92
70641	before	8318.88
70641	before	297495.84
70641	before	827.04
70641	before	40865.76
70641	before	3020.64
70641	before	133903.68
70641	before	71515.2
70641	before	47060.16
70641	before	9112.32
70641	before	31761.12
70641	before	0
70641	before	18058.56
70641	before	40028.64
70641	before	4706.88
70641	before	297.6
70641	before	136336.32
70641	before	584.16
70641	before	84.96
70641	before	377.28
70641	before	4281.12
70641	before	11397.6
70641	after	1387.2
70641	after	1044.96
70641	after	36398.4
70641	after	359896.8
70641	after	456040.32
70641	after	2375.04
70641	after	18026.4
70641	after	11032.32
70641	after	7881.12
70641	after	2013.12
70641	after	577.92
70641	after	22693.72
70641	after	55101.512
70641	after	2094.976
70641	after	4917.312
70641	after	44048.064
70641	after	0
70641	after	0
70641	after	10256.976
70641	after	74486.136
70641	after	69535.968
70641	after	77524.568
70641	after	319521.04
70641	after	469164.88
70641	after	37290.656
70641	before	6182.056
70641	before	3891.448
70641	before	0
70641	before	5111.528
70641	before	2879.608
70641	before	13376.968
70641	before	62320.408
70641	before	21979.936
70641	before	8970.848
70641	before	0
70641	before	5643.544
70641	before	105.352
70641	before	4929.784
70641	before	2805.224
70641	before	38046.752
70641	before	1073.808
70641	before	53785.608
70641	before	1820.328
70641	before	4697.744
70641	before	11293.464
70641	before	13772.696
70641	before	572966
70641	before	18437.12
70641	before	44659.84
70641	before	31473.68
70641	before	4160.824
70641	before	567.488
70641	before	73803.856
70641	after	6768.8
70641	after	8272.624
70641	after	27396.952
70641	after	9633.552
70641	after	17349.576
70641	after	30855.864
70641	after	4624.008
70641	after	12422.168
70641	before	0
70641	before	0
70641	before	0
70641	before	2697.936
70641	before	0
70641	before	389.976
70641	before	1683.56
70641	before	272.36
70641	before	5315.768
70641	before	13860.384
70641	before	788.696
70641	before	0
70641	before	2070.36
70641	before	4832.696
70641	before	232.32
70641	before	2935.168
70641	before	0
70641	before	392.64
70641	before	10224.52
70641	before	4605.408
70641	before	145.512
70641	before	6380.104
70641	before	0
70641	before	0
70641	before	425.968
70641	before	478.864
70641	before	0
70641	before	845.152
70641	before	1346.832
70641	before	0
70641	after	14123.248
70641	after	1762.224
70641	after	152.224
70641	after	0
70641	after	14287.136
74976	before	191.36
74976	before	15397.44
74976	before	0
74976	before	788.68
74976	before	377.936
74976	before	2440.992
74976	before	554.072
74976	before	9176.128
74976	before	168.24
74976	before	543.968
74976	before	409.632
74976	before	0
74976	before	783.304
74976	before	197.232
74976	before	0
74976	before	5504.728
74976	before	560.96
74976	before	1738.44
74976	after	1287.704
74976	after	11159.952
74976	after	100.72
74976	after	1926.824
74976	after	54565.216
74976	after	899.84
74976	after	2185.408
74976	after	41411.008
74976	after	32704.136
74976	after	11378.808
74976	after	0
74976	after	16837.952
74976	after	0
74976	after	2833.216
74976	after	164.816
74976	after	18225.696
74976	after	2681.784
74976	after	10894.072
74976	after	7194.656
74976	after	529.184
74976	after	4391.536
74976	after	22712.632
74976	after	22693.24
74976	after	612.952
74976	after	1613.104
74976	after	33770.92
74976	after	15124.376
74976	after	1212.448
74976	after	848.616
74976	after	18963.536
74976	after	312.344
74976	after	718.648
74976	after	669.528
74976	before	1527.288
74976	before	1002.056
74976	before	2099.8
74976	before	1658.744
74976	before	28286.784
74976	before	0
74976	before	7005.28
74976	before	104412.232
74976	before	3130.856
74976	before	8119.992
74976	before	1660.752
74976	before	25029.456
74976	before	10162.12
74976	before	2870.312
74976	before	817.016
74976	before	4641.2
74976	before	46522.616
74976	before	1075.824
74976	after	2375.112
74976	after	23012.592
74976	after	1242.712
74976	after	2997.688
74976	after	5685.688
74976	after	88755.744
74976	after	3128.376
74976	after	415.536
74976	after	0
74976	after	94514.16
72973	after	175.12
74976	after	3722.304
74976	after	23960.8
74976	after	0
74976	after	31980.624
74976	after	16582.696
74976	after	245.432
74976	after	2474.032
74976	after	19935.864
74976	after	5739.896
74976	after	4790.392
74976	after	66252.448
74976	after	25223.472
74976	after	21149.112
74976	after	1738.504
74976	after	16905.48
74976	after	1597.84
74976	after	152439.344
74976	after	19104.328
74976	after	1062.2
74976	after	22213.584
74976	after	1840.584
74976	after	26746.632
74976	after	4233.88
74976	after	0
74976	after	96.832
74976	after	3229.208
